# Supplementary material for: Exploring the Potential Mechanism of Action of Piperine against Candida albicans and Targeting Its Virulence Factors
Source: Biomolecules. 2023 Nov 30;13(12):1729. doi: 10.3390/biom13121729 (PMC10742119; doi:10.3390/biom13121729)
Supplement: Supplementary file 1 [file biomolecules-13-01729-s001.zip]

Archive with 1 entries (1 files):
- biomolecules-2628383-supplementary.pdf
